# Supplementary material for: Regulation and Function of FOXC1 in Osteoblasts
Source: J Dev Biol. 2023 Sep 19;11(3):38. doi: 10.3390/jdb11030038 (PMC10531946; doi:10.3390/jdb11030038)
Supplement: Supplementary file 1 [file jdb-11-00038-s001.zip]

Archive with 1 entries (1 files):
- jdb-2588861-supplementary.pdf
